# Supplementary material for: Pathogenic Determinants of the Mycobacterium kansasii Complex: An Unsuspected Role for Distributive Conjugal Transfer
Source: Microorganisms. 2021 Feb 10;9(2):348. doi: 10.3390/microorganisms9020348 (PMC7916490; doi:10.3390/microorganisms9020348)
Supplement: Supplementary file 1 [file microorganisms-09-00348-s001.zip]

Archive with 6 entries (5 files):
- Supplementary_materials/
- __MACOSX/._Supplementary_materials
- Supplementary_materials/Supplementary_materials.pdf
- __MACOSX/Supplementary_materials/._Supplementary_materials.pdf
- Supplementary_materials/Data_sheet_1.xlsx
- __MACOSX/Supplementary_materials/._Data_sheet_1.xlsx
