# Supplementary material for: Pathogenic Determinants of the Mycobacterium kansasii Complex: An Unsuspected Role for Distributive Conjugal Transfer
Source: Microorganisms. 2021 Feb 10;9(2):348. doi: 10.3390/microorganisms9020348 (PMC7916490; doi:10.3390/microorganisms9020348)
Supplement: Supplementary file 1 [file microorganisms-09-00348-s001.zip › Supplementary_materials/Data_sheet_1.xlsx]

## Sheet: Feuil1
category	gene	locus_tag	description
Lipids and Fatty Acid Metabolism	kasB	Rv2246	3-oxoacyl-[acyl-carrier protein] synthase 2 kasb
Mycolic acid synthesis	mmaA4	Rv0642c	Methoxy mycolic acid synthase 4
Mycolic acid synthesis	pcaA	Rv0470c	Mycolic acid synthase (cyclopropane synthase)
Mycolic acid synthesis	mymA operon	Rv3083	Probable Monooxygenase (Hydroxylase)
Mycolic acid synthesis	mymA operon	Rv3084	Probable acetyl-hydrolase/esterase LipR
Mycolic acid synthesis	mymA operon	Rv3085	Probable short-chain type dehydrogenase/reductase
Mycolic acid synthesis	mymA operon	Rv3086	Probable zinc-type alcohol dehydrogenase AdhD
Mycolic acid synthesis	mymA operon	Rv3087	Possible triacylglycerol synthase
Mycolic acid synthesis	mymA operon	Rv3088	Putative triacylglycerol synthase tgs4
Mycolic acid synthesis	mymA operon	Rv3089	Probable chain -fatty-acid-CoA ligase FadD13
Mycolic acid synthesis	-	Rv2869c	Membrane bound metalloprotease
Mycolic acid synthesis	treS	Rv0126	Trehalose synthase
Synthesis of complex lipids	pks15	Rv2946c	Probable polyketide synthase
Synthesis of complex lipids	pks1	Rv2947c	Probable polyketide synthase
Synthesis of complex lipids	pks10	Rv1660	Possible chalcone synthase
Synthesis of complex lipids	pks12	Rv2048c	Probable polyketide synthase
Synthesis of complex lipids	fadD26	Rv2930	Fatty-acid-Coa synthase
Synthesis of complex lipids	fadD28	Rv2941	Fatty-acid-Coa synthase
Synthesis of complex lipids	mmpL7	Rv294	Conserved transmembrane transport protein
Synthesis of complex lipids	drrC	Rv2938	Probable daunorubicin-dim-integral membrane ABC-transporter
Synthesis of complex lipids	pks5	Rv1527c	Probable polyketide synthase
Synthesis of complex lipids	pks7	Rv1661	Probable polyketide synthase
SL	mmpL8	Rv3823c	Probable conserved integral membrane transport protein
Others genes related in lipid synthesis	fadD33	Rv1345	Possible polyketide synthase
Others genes related in lipid synthesis	icl1	Rv0467	Isocitrate lyase
Others genes related in lipid synthesis	icl2a	Rv1915	Isocitrate lyase
Others genes related in lipid synthesis	icl2b	Rv1916	Isocitrate lyase
Others genes related in lipid synthesis	plcA	Rv2351c	Probable phospholipase C
Others genes related in lipid synthesis	plcB	Rv2350c	Probable phospholipase C
Others genes related in lipid synthesis	plcC	Rv2349c	Probable phospholipase C
Others genes related in lipid synthesis	plcD	Rv1755c	Probable phospholipase C
Catabolism of cholesterol	choD	Rv3409c	Putative cholesterol oxidase
Catabolism of cholesterol	hsaC	Rv3568c	3,4-DHSA dioxygenase
Catabolism of cholesterol	igr operon: cyp125	Rv3545c	Putative cytochrome P450
Catabolism of cholesterol	fadE28	Rv3544c	Acyl coenzyme A dehydrogenase
Catabolism of cholesterol	fadE29	Rv3543c	Acyl coenzyme A dehydrogenase
Catabolism of cholesterol	-	Rv3542c	Conserved hypothetical protein
Catabolism of cholesterol	-	Rv3541c	Conserved hypothetical protein
Catabolism of cholesterol	ltp2	Rv3540c	Probable lipid carrier protein
Cell Envelope Proteins	erp	Rv3810	Exported repetitive protein
Cell wall proteins	fbpA	Rv3804	Fibronectin binding protein
Cell wall proteins	fadD5	Rv0166	Probable fatty-acid-CoA ligase FadD5; mce1-operon
Cell wall proteins	mce1R	Rv0165c	Probable transcriptional regulatory protein Mce1R
Cell wall proteins	yrbE1A	Rv0167	Conserved integral membrane protein YrbE1A; mce1-operon
Cell wall proteins	yrbE1B	Rv0168	Conserved integral membrane protein YrbE1B; mce1-operon
Cell wall proteins	mce1A	Rv0169	Mce-family protein Mce1A
Cell wall proteins	mce1B	Rv0170	Mce-family protein Mce1B
Cell wall proteins	mce1C	Rv0171	Mce-family protein Mce1C
Cell wall proteins	mce1D	Rv0172	Mce-family protein Mce1D
Cell wall proteins	mce1E	Rv0173	Mce-family protein Mce1E
Cell wall proteins	mce1F	Rv0174	Mce-family protein Mce1F
Cell wall proteins	mce2R	Rv0586	Probable transcriptional regulatory protein Mce2R
Cell wall proteins	yrbE2A	Rv0587	Conserved integral membrane protein YrbE2A; mce2-operon
Cell wall proteins	yrbE2B	Rv0588	Conserved integral membrane protein YrbE2B; mce2-operon
Cell wall proteins	mce2A	Rv0589	Mce-family protein Mce2A
Cell wall proteins	mce2B	Rv0590	Mce-family protein Mce2B
Cell wall proteins	mce2C	Rv0591	Mce-family protein Mce2C
Cell wall proteins	mce2D	Rv0592	Mce-family protein Mce2D
Cell wall proteins	mce2E	Rv0593	Mce-family protein Mce2E
Cell wall proteins	mce2F	Rv0594	Mce-family protein Mce2F
Cell wall proteins	mce3R	Rv1963c	Probable transcriptional repressor (probably TetR-family) Mce3R
Cell wall proteins	yrbE3A	Rv1964	Conserved integral membrane protein YrbE3A; mce3-operon
Cell wall proteins	yrbE3B	Rv1965	Conserved integral membrane protein YrbE3B; mce3-operon
Cell wall proteins	mce3A	Rv1966	Mce-family protein Mce3A
Cell wall proteins	mce3B	Rv1967	Mce-family protein Mce3B
Cell wall proteins	mce3C	Rv1968	Mce-family protein Mce3A
Cell wall proteins	mce3D	Rv1969	Mce-family protein Mce3B
Cell wall proteins	mce3E	Rv1970	Mce-family protein Mce3A
Cell wall proteins	mce3F	Rv1971	Mce-family protein Mce3B
Cell wall proteins	yrbE4A	Rv3501c	Conserved integral membrane protein YrbE4A. Possible ABC transporter.
Cell wall proteins	yrbE4B	Rv3500c	Conserved integral membrane protein YrbE4B. Possible ABC transporter.
Cell wall proteins	mce4A	Rv3499c	Mce-family protein Mce4A
Cell wall proteins	mce4B	Rv3498c	Mce-family protein Mce4B
Cell wall proteins	mce4C	Rv3497c	Mce-family protein Mce4C
Cell wall proteins	mce4D	Rv3496c	Mce-family protein Mce4D
Cell wall proteins	mce4E	Rv3495c	Mce-family protein Mce4E
Cell wall proteins	mce4F	Rv3494c	Mce-family protein Mce4F
Cell wall proteins	ompATb	Rv0899	Pore-forming protein
Cell wall proteins	hbhA	Rv0475	Heparin binding hemaglutinin protein (Adhesine)
Cell wall proteins	pstA1	Rv0930	Inorganic phosphate-ABC transporter
Cell wall proteins	phoT	Rv0820	Resting and activated MBMDM and C57BL/6J mice (iv)
Cell wall proteins	caeA	Rv2224c	Carboxylesterase for esters of 3 to 7 carbon atoms
Cell wall proteins	kefB	Rv3236c	K+/H+ antiporter
Cell wall proteins	dppA	Rv3666c	ABC transporter DppA
Cell wall proteins	dppB	Rv3665c	ABC transporter DppB
Cell wall proteins	dppC	Rv3664c	ABC transporter DppC
Cell wall proteins	dppD	Rv3663c	ABC transporter DppD
Cell wall proteins	ctaC	Rv2200c	Citocrome C oxidase unit II
Lipoproteins	lppX	Rv2945c	Carrier of DIM and antigen
Lipoproteins	lpqH	Rv3763	AntigenApoptogenic
Lipoproteins	lprG	Rv1411c	Cell wall assemblyTLR2 agonist
Lipoproteins	lprG-p55	Rv1411c	Conserved lipoprotein LprG
Lipoproteins	p55	Rv1410c	Antibiotic efflux pump (P55)
Lipoproteins	pstS-1	Rv0934	Inorganic phosphate transport. Antigen and apoptogenic
Lipoproteins	lpqY	Rv1235	ABC-transporter (Recycling system of threalose)
Lipoproteins	modA	Rv1857	Molybdenum ABC transporter
Esx-1 Type VII Secretion system	espD	Rv3614c	EspD
Esx-1 Type VII Secretion system	espC	Rv3615c	EspC
Esx-1 Type VII Secretion system	espA	Rv3616c	EspA
Esx-1 Type VII Secretion system	espR	Rv3849	EspR
Esx-1 Type VII Secretion system	espE	Rv3864	EspE
Esx-1 Type VII Secretion system	espF	Rv3865	espF
Esx-1 Type VII Secretion system	espG1	Rv3866	EspG1
Esx-1 Type VII Secretion system	espH	Rv3867	EspH
Esx-1 Type VII Secretion system	eccA1	Rv3868	EccA1
Esx-1 Type VII Secretion system	eccB1	Rv3869	EccB1
Esx-1 Type VII Secretion system	eccCa1	Rv3870	EccCa1
Esx-1 Type VII Secretion system	eccCb1	Rv3871	EccCb1
Esx-1 Type VII Secretion system	pe35	Rv3872	PE family-related protein PE35
Esx-1 Type VII Secretion system	ppe68	Rv3873	PPE family protein PPE68
Esx-1 Type VII Secretion system	esxB	Rv3874	ESXB
Esx-1 Type VII Secretion system	esxA	Rv3875	ESXA
Esx-1 Type VII Secretion system	espI	Rv3876	EspI
Esx-1 Type VII Secretion system	eccD1	Rv3877	EccD1
Esx-1 Type VII Secretion system	espJ	Rv3878	EspJ
Esx-1 Type VII Secretion system	espK	Rv3879c	EspK
Esx-1 Type VII Secretion system	espL	Rv3880c	EspL
Esx-1 Type VII Secretion system	espB	Rv3881c	EspB
Esx-1 Type VII Secretion system	eccE1	Rv3882c	EccE1
Esx-1 Type VII Secretion system	mycP1	Rv3883c	Snm 8
Secretion system	eccD5	Rv1795	Esx-5 C or S
Secretion system	ppe25	Rv1787	PPE family protein PPE25
Secretion system	pe18	Rv1788	PE family protein PE18
Secretion system	ppe26	Rv1789	PPE family protein PPE26
Secretion system	ppe27	Rv1790	PPE family protein PPE27
Secretion system	ppe19	Rv1791	PE family protein PE19
Secretion system	lspA	Rv1539	Preprotein translocase ATPase
Secretion system	secA2	Rv1821	Accesory SecA protein
Secretion system	secA2	Rv1821	Accesory SecA protein
Proteins Inhibiting Antimicrobial Effectors of the Macrophage	acr1 (hspX)	Rv2031c	Dormancy-associated protein
Proteins Inhibiting Antimicrobial Effectors of the Macrophage	acr2	Rv0251c	Alpha-crystallin (Acr) family of molecular chaperones
Oxidative and nitrosative stresses	-	Rv2136c	Likely involved in the synthesis of peptidoglycan
Oxidative and nitrosative stresses	ponA2	Rv3682	Probable transglycosylase and transpeptidase
Oxidative and nitrosative stresses	ahpC	Rv2428	Alkyl ydroperoxide reductase c
Oxidative and nitrosative stresses	sodC	Rv0432	Superoxide dismutase (SOD) protein
Oxidative and nitrosative stresses	-	Rv1936	Possible monooxygenase; mel2 locus
Oxidative and nitrosative stresses	-	Rv1937	Possible oxygenase; mel2 locus
Oxidative and nitrosative stresses	-	Rv1938	Probable epoxide hydrolase EphB; mel2 locus
Oxidative and nitrosative stresses	-	Rv1939	Probable oxidoreductase; mel2 locus
Oxidative and nitrosative stresses	-	Rv1940	Probable riboflavin biosynthesis protein RibA1 ; mel2 locus
Oxidative and nitrosative stresses	-	Rv1941	Probable short-chain type dehydrogenase/reductase; mel2 locus
Oxidative and nitrosative stresses	katG	Rv1908c	Catalase-peroxidase enzyme
Oxidative and nitrosative stresses	tpX	Rv1932	Thiol peroxidase
Phagosome arresting	ndk	Rv2445c	Nucleoside diphosphate kinase
Phagosome arresting	ptpA	Rv2234	Low-molecular weight tyrosine phosphatase
Phagosome arresting	pe_pgrs30	Rv1651c	Member of the PE family
Inhibition of apoptosis	nuoG	Rv3151	Subunit of the type I NADH dehydrogenase
Inhibition of apoptosis	pknE	Rv1743	Serine/threonine kinase E
Inhibition of apoptosis	-	Rv3654c	Conserved hypothetical protein
Inhibition of apoptosis	-	Rv3655c	Conserved hypothetical protein
Protein Kinases	pknD	Rv0931c	Protein kinase D
Protein Kinases	pknG	Rv0410c	Protein kinase G
Proteases	mycP1	Rv3883c	Subtilisin-like serine protease.
Serine proteases	htrA2 (pepD)	Rv0983	HtrA-like serine protease and chaperone.
Serine proteases	-	Rv3671c	Serine protease
ATP-dependent proteases	clgR	Rv2745c	Transcriptional regulator
Metalloproteases	zmp1	Rv0198c	Zn2+ Metalloprotease
Metalloproteases	rip1	Rv2869c	S2P class of metalloproteases
Proteasome-associated proteins	pafA	Rv2097c	Mycobacterial proteasomal ATPase
Proteasome-associated proteins	mpa	Rv2115c	Mycobacterial proteasomal ATPase
Metals-Transporter Proteins	mbtB	Rv2383c	Iron ABC Transporter
Metal importers	irtA	Rv1348	Iron-dependent regulatory protein A. Repressor of mtb and mtb-2 loci.
Metal importers	irtB	Rv1349	Iron-dependent regulatory protein B. Repressor of mtb and mtb-2 loci.
Metal importers	ideR	Rv2711	Iron-dependent repressor and activator IdeR
Metal importers	mgtC	Rv1811	Mg2+ transport P-type ATPase. Mg2+ uptake
Metal exporters	ctpC	Rv3270	Zn2+ efflux transporter P-type ATPase
Metal exporters	ctpV	Rv0969	Cu2+ efflux transporter P-type ATPase
Gene Expression Regulators	phoR	Rv0758	TCS
Two component system (TCS)	phoP	Rv0757	Transcriptional regulator
Two component system (TCS)	aprABC	Rv2396	Expressed in acidic medium dependent on PhoP
Two component system (TCS)	senX3	Rv0490	Sensor (TCS)
Two component system (TCS)	regX3	Rv0491	Transcriptional Regulator
Two component system (TCS)	dosS	Rv3132c	TCS
Two component system (TCS)	dosT	Rv2027c	Two component sensor histidine kinase DosT
Two component system (TCS)	dosR (devR)	Rv3133c	Transcriptional Regulator
Two component system (TCS)	mprA	Rv0981	TCS
Two component system (TCS)	mprB	Rv0982	TCS
Sigma factors	sigA	Rv2703	Sigma factor A
Sigma factors	sigC	Rv2069	Sigma factor C
Sigma factors	sigD	Rv3414c	Sigma factor D
Sigma factors	sigE	Rv1221	Sigma factor E
Sigma factors	sigF	Rv3286c	Sigma factor F
Sigma factors	sigG	Rv0182c	Sigma factor G
Sigma factors	sigH	Rv3223c	Sigma factor H
Sigma factors	sigL	Rv0735	Sigma factor L
Other transcriptional regulators	-	Rv0485	Member of the nagc/xylr repressor family
Other transcriptional regulators	-	Rv1931c	AraC transcriptional regulator
Other transcriptional regulators	hspR	Rv0353	Transcriptional repressor
Other transcriptional regulators	whiB3	Rv3416	Whib-like regulator family
Other transcriptional regulators	mosR	Rv0348	Mycobacterial operons of survival regulator
Other transcriptional regulators	virS	Rv3082c	AraC family of transcriptional regulator
Other transcriptional regulators	phoY2	Rv0821c	Probable phosphate-transport system transcriptional regulator
Proteins of Unknown Function	pe_pgrs33	Rv1818c	PE_PGRS family protein
The PE/PPE families	pe_pgrs51	Rv3367	PE_PGRS family
The PE/PPE families	ppe46	Rv3018	PPE family
The PE/PPE families	-	Rv1099c	Conserved hypothetical protein
Others proteins with unknown function	-	Rv0573c	Conserved hypothetical protein
Others proteins with unknown function	-	Rv0204c	Integral membrane protein
Others proteins with unknown function	-	Rv2452c	Hypothetical proteins
Others proteins with unknown function	-	Rv1290c	Conserved hypothetical protein
Others proteins with unknown function	-	Rv1891	Conserved hypothetical protein
Others proteins with unknown function	-	Rv3404c	Conserved hypothetical protein
Others proteins with unknown function	-	Rv1503c	Conserved hypothetical protein
Others proteins with unknown function	-	Rv1504c	Conserved hypothetical protein
Others proteins with unknown function	-	Rv1505c	Conserved hypothetical protein
Others proteins with unknown function	-	Rv1506c	Conserved hypothetical protein
Others proteins with unknown function	-	Rv1507c	Conserved hypothetical protein
Others proteins with unknown function	-	Rv0199	Conserved membrane protein
Others proteins with unknown function	mmpl4	Rv0450c	Conserved membrane transport protein
Others proteins with unknown function	-	Rv2136c	Conserved transmembrane protein
Other Virulence Factors	RD2	Rv1979c	Possible conserved permease; RD2
Other Virulence Factors	mpt64	RV1980c	Immunogenic protein Mpt64 (antigen Mpt64/MPB64); RD2
Other Virulence Factors	nrdF1	RV1981c	Ribonucleoside-diphosphate reductase (beta chain); RD2
Other Virulence Factors	vapC36	Rv1982c	Possible toxin VapC36. Contains PIN domain.
Other Virulence Factors	vapB36	Rv1982A	Possible antitoxin VapB36
Other Virulence Factors	acg	Rv2032	Uncertain
Other Virulence Factors	pckA	Rv0211	Phosphoenolpyruvate carboxykinase
Other Virulence Factors	ptpB	Rv0153c	Tyrosine phosphatase
Other Virulence Factors	hsp22.5	Rv0990c	Novel heat shock protein
